# Supplementary material for: Coordinated Loss and Acquisition of NK Cell Surface Markers Accompanied by Generalized Cytokine Dysregulation in COVID-19
Source: Int J Mol Sci. 2023 Jan 19;24(3):1996. doi: 10.3390/ijms24031996 (PMC9917026; doi:10.3390/ijms24031996)
Supplement: Supplementary file 1 [file ijms-24-01996-s001.zip]

Archive with 1 entries (1 files):
- ijms-2102382-supplementary.pdf
